# Supplementary material for: Truncated CD19 as a selection marker for the isolation of stem cell-derived β-cells
Source: Dis Model Mech. 2026 Jan 5;19(1):dmm052376. doi: 10.1242/dmm.052376 (PMC12817333; doi:10.1242/dmm.052376)
Supplement: Dataset 1. Codeset details. [file dmm-19-052376-Dataset1.xlsx]

## Sheet: Sheet1
	CODESET DETAILS
	Customer Identifier	Accession	Position	Target Sequence	Tm CP	Tm RP	Flags	HUGO Gene	NSID	Design Remarks
1	ABCC8	NM_000352.4	1761-1860	CTTCTTCAAAGAGGCCGACTTCTCGCCCTCCGTGGCCTTTGCCTCCCTCTCCCTCTTCCATATCTTGGTCACACCGCTGTTCCTGCTGTCCAGTGTGGTC	82	82		ABCC8	NM_000352.4:1760
2	AFP	NM_001134.1	396-495	AGTGAAGAGGGAAGACATAACTGTTTTCTTGCACACAAAAAGCCCACTCCAGCATCGATCCCACTTTTCCAAGTTCCAGAACCTGTCACAAGCTGTGAAG	83	81		AFP	NM_001134.1:395
3	AHR	NM_001621.3	1901-2000	CTGCTACCACATCCACTCTAAGCAAGGACTCTCTCAATCCTAGTTCCCTCCTGGCTGCCATGATGCAACAAGATGAGTCTATTTATCTCTATCCTGCTTC	81	77		AHR	NM_001621.3:1900
4	ALB	NM_000477.5	856-955	TCTTACCAAAGTCCACACGGAATGCTGCCATGGAGATCTGCTTGAATGTGCTGATGACAGGGCGGACCTTGCCAAGTATATCTGTGAAAATCAAGATTCG	85	82		ALB	NM_000477.5:855
5	ALDH1A3	NM_000693.2	2281-2380	TTCGGCTTCAAACCAATACTGCCTTTGGAATATGACAGAATCAATAGCCCAGAGAGCTTAGTCAAAGACGATATCACGGTCTACCTTAACCAAGGCACTT	80	83		ALDH1A3	NM_000693.2:2280
6	ALDOB	NM_000035.3	1471-1570	CATCCAAAGAACAACTGCTGATTGAAACACCTCATTAGCTGAGTGTAGAGAAGTGCATCTTATGAAACAGTCTTAGCAGTGGTAGGTTGGGAAGGAGATA	82	82		ALDOB	NM_000035.3:1470
7	AMY2A	NM_000699.2	566-665	GATGCTACTCAGGTCAGAGATTGTCGTCTGACTGGTCTTCTTGATCTTGCACTGGAGAAGGATTACGTGCGTTCTAAGATTGCCGAATATATGAACCATC	80	80	X	AMY2A	NM_000699.2:565
8	ARNT	NM_178426.1	2236-2335	TTCTGCATGGAAACTCAACTTCTTGGATTAGCCGTCCCAGTGAAAATCCTCATTGTTGGAGTGTAAACCAAATACGAAGCCCTCTTGCAAAGTAGCCTCT	80	81		ARNT	NM_178426.1:2235
9	ARX	NM_139058.2	2622-2721	TGCACTCAGCGTGGTATGGTAAAAGTTTGTCCTCCCGTAGATTCTTACTGTGTTGTAGATACGGTAGGGTTCCTAGACAAATATTTATGTACTCAAGCCC	78	77		ARX	NM_139058.2:2621
10	ASH2L	NM_001105214.2	1531-1630	TATTCTTGGCGGAGCAAAAAGGGAACCAAGTTCCACCAGTCCATTGGCAAACACTACTCTTCTGGCTATGGACAGGGAGACGTCCTGGGATTTTATATTA	84	81		ASH2L	NM_001105214.2:1530
11	ATP2A2	NM_001681.3	1397-1496	CTTCAATGACCCGGTTCATGGAGGGTCCTGGATCAGAGGTGCTATTTACTACTTTAAAATTGCAGTGGCCCTGGCTGTAGCAGCCATTCCTGAAGGTCTG	83	83		ATP2A2	NM_001681.3:1396
12	ATP2A3	NM_174956.2	315-414	TCCCTGTGGGAGCTGGTGCTGGAACAGTTTGAGGACCTCCTGGTGCGCATCCTGCTGCTGGCTGCCCTTGTCTCCTTTGTCCTGGCCTGGTTCGAGGAGG	84	82		ATP2A3	NM_174956.2:314
13	B2M	NM_004048.2	26-125	CGGGCATTCCTGAAGCTGACAGCATTCGGGCCGAGATGTCTCGCTCCGTGGCCTTAGCTGTGCTCGCGCTACTCTCTCTTTCTGGCCTGGAGGCTATCCA	82	81	HK	B2M	NM_004048.2:25
14	BHLHA15	NM_177455.3	377-476	GGACAAGAAGCTCTCCAAGATCGAGACGCTCACGCTGGCCAAGAACTACATCAAATCGCTGACGGCCACCATCCTGACCATGTCCAGCAGCCGCCTCCCA	86	86		BHLHA15	NM_177455.3:376
15	CACNA1D	NM_000720.2	5196-5295	TATCGTGTGATTTGCAAGATGACGAGCCTGAGGAAACAAAACGAGAAGAAGAAGATGATGTGTTCAAAAGAAATGGTGCCCTGCTTGGAAACCATGTCAA	83	82		CACNA1D	NM_000720.2:5195
16	CDH1	NM_004360.2	536-635	GAATTGCTCACATTTCCCAACTCCTCTCCTGGCCTCAGAAGACAGAAGAGAGACTGGGTTATTCCTCCCATCAGCTGCCCAGAAAATGAAAAAGGCCCAT	80	78		CDH1	NM_004360.2:535
17	CDH2	NM_001792.3	942-1041	GGTCATCCCTCCAATCAACTTGCCAGAAAACTCCAGGGGACCTTTTCCTCAAGAGCTTGTCAGGATCAGGTCTGATAGAGATAAAAACCTTTCACTGCGG	84	82		CDH2	NM_001792.3:941
18	CDX2	NM_001265.4	1135-1234	CACAGCCGCCTCCGCCGCCACCACAGCCTCCCCAGCCTCAGCCAGGTCCTCTGAGAAGTGTCCCAGAGCCCTTGAGTCCGGTGTCTTCCCTGCAAGCCTC	92	88		CDX2	NM_001265.4:1134
19	CHGA	NM_001275.3	293-392	CTGCGCCGGGCAAGTCACTGCGCTCCCTGTGAACAGCCCTATGAATAAAGGGGATACCGAGGTGATGAAATGCATCGTTGAGGTCATCTCCGACACACTT	83	84		CHGA	NM_001275.3:292
20	CHGB	NM_001819.1	1596-1695	ACAGGGAGGAAGCTAGGTTTCAAGATAAACAATATAGCTCCCATCACACAGCTGAAAAGAGGAAGAGATTAGGGGAACTGTTCAACCCATACTACGACCC	78	81		CHGB	NM_001819.1:1595
21	CPA1	NM_001868.2	691-790	ACCGCCATTCTCGACACCTTGGACATCTTCCTGGAGATCGTCACCAACCCTGATGGCTTTGCCTTCACGCACAGCACGAATCGCATGTGGCGCAAGACTC	83	84		CPA1	NM_001868.2:690
22	CPE	NM_001873.2	877-976	GAATGAGAAAGAAGGTGGTCCAAATAATCATCTGTTGAAAAATATGAAGAAAATTGTGGATCAAAACACAAAGCTTGCTCCTGAGACCAAGGCTGTCATT	78	83		CPE	NM_001873.2:876
23	CXCR4	NM_003467.2	1336-1435	ATTGATGTGTGTCTAGGCAGGACCTGTGGCCAAGTTCTTAGTTGCTGTATGTCTCGTGGTAGGACTGTAGAAAAGGGAACTGAACATTCCAGAGCGTGTA	79	79		CXCR4	NM_003467.2:1335
24	CYP1A1	NM_000499.3	696-795	GTATCAGTGACCAATGTCATCTGTGCCATTTGCTTTGGCCGGCGCTATGACCACAACCACCAAGAACTGCTTAGCCTAGTCAACCTGAATAATAATTTCG	80	80		CYP1A1	NM_000499.3:695
25	CYP2E1	NM_000773.3	573-672	AGCCGACATCCTCTTCCGCAAGCATTTTGACTACAATGATGAGAAGTTTCTAAGGCTGATGTATTTGTTTAATGAGAACTTCCACCTACTCAGCACTCCC	78	79		CYP2E1	NM_000773.3:572
26	CYP3A4	NM_017460.3	2152-2251	TGTAATCACTGTTGGCGTGGGGCCTTTGTCAGAACTAGAATTTGATTATTAACATAGGTGAAAGTTAATCCACTGTGACTTTGCCCATTGTTTAGAAAGA	76	76		CYP3A4	NM_017460.3:2151
27	DDIT3	NM_004083.4	41-140	TTAAAGATGAGCGGGTGGCAGCGACAGAGCCAAAATCAGAGCTGGAACCTGAGGAGAGAGTGTTCAAGAAGGAAGTGTATCTTCATACATCACCACACCT	82	80		DDIT3	NM_004083.4:40
28	DKK4	NM_014420.2	641-740	CCAGAAGAGGGCATAAAGACACTGCTCAAGCTCCAGAAATCTTCCAGCGTTGCGACTGTGGCCCTGGACTACTGTGTCGAAGCCAATTGACCAGCAATCG	81	82		DKK4	NM_014420.2:640
29	EIF2A	NM_032025.3	933-1032	GTGATCCTGTATTTGACTTTGGAACTGGTCCTCGTAATGCAGCCTACTATAGCCCTCATGGACATATATTAGTATTAGCTGGATTTGGAAATCTGAGGGG	79	81		EIF2A	NM_032025.3:932
30	EIF2D	NM_006893.2	1601-1700	TTTGGAAAAATTACAGCCTGCCTATCAAGTGACCCTTCCCGGACAAGAGCCCATTGTGAAGAAAGGGAGAATCTGTCCAATTGACATCACCCTAGCACAA	85	83		EIF2D	NM_006893.2:1600
31	EIF5B	NM_015904.3	3215-3314	GGCCCAGTGCATAAAAAAGATGTTATGAAGGCTTCAGTGATGTTGGAACATGACCCTCAGTATGCAGTAATTTTGGCCTTCGATGTGAGAATTGAACGAG	82	79		EIF5B	NM_015904.3:3214
32	EOMES	NM_005442.2	1671-1770	ATCCCATGCCCTGGGGTATTACCCAGACCCAACCTTTCCTGCAATGGCAGGGTGGGGAGGTCGAGGTTCTTACCAGAGGAAGATGGCAGCTGGACTACCA	82	83		EOMES	NM_005442.2:1670
33	EPAS1	NM_001430.3	4247-4346	TGCACTGAGCTATGTGACTCGGATGGTCTTTCACACGGCACATTTGGACATTTCCAGAACTACCATGAGATGGTTTAGACGGGAATTCATGCAAATGAGG	84	80		EPAS1	NM_001430.3:4246
34	FABP2	NM_000134.3	251-350	ACTTGGTGTCACCTTTAATTACAATCTAGCAGACGGAACTGAACTCAGGGGGACCTGGAGCCTTGAGGGAAATAAACTTATTGGAAAATTCAAACGGACA	82	84		FABP2	NM_000134.3:250
35	FGF17	NM_003867.2	280-379	ACGGACACGTTTGGCAGCCGGGTTCGCATCAAAGGGGCTGAGAGTGAGAAGTACATCTGTATGAACAAGAGGGGCAAGCTCATCGGGAAGCCCAGCGGGA	85	85		FGF17	NM_003867.2:279
36	FGF2	NM_002006.4	621-720	GTCCGGGAGAAGAGCGACCCTCACATCAAGCTACAACTTCAAGCAGAAGAGAGAGGAGTTGTGTCTATCAAAGGAGTGTGTGCTAACCGTTACCTGGCTA	82	80		FGF2	NM_002006.4:620
37	FGF4	XM_005273847.1	429-528	CACCGATGAGTGCACGTTCAAGGAGATTCTCCTTCCCAACAACTACAACGCCTACGAGTCCTACAAGTACCCCGGCATGTTCATCGCCCTGAGCAAGAAT	82	85		FGF4	XM_005273847.1:428
38	FOXA1	NM_004496.2	2466-2565	TGATACATTCTCAAGAGTTGCTTGACCGAAAGTTACAAGGACCCCAACCCCTTTGTCCTCTCTACCCACAGATGGCCCTGGGAATCAATTCCTCAGGAAT	83	84		FOXA1	NM_004496.2:2465
39	FOXA2	NM_021784.4	1775-1874	CCACACAGATACCCCACGTTCTATATAAGGAGGAAAACGGGAAAGAATATAAAGTTAAAAAAAAGCCTCCGGTTTCCACTACTGTGTAGACTCCTGCTTC	84	79		FOXA2	NM_021784.4:1774
40	FOXD3	NM_012183.2	1650-1749	CCGCGCGCCCGCCGGGGATAGCTTTCCATACAGGTAAAACCGAAAACCGAATTTTCCAAAAATGCACCCCGACGGCGCCTGCTCTTAGTACCGTGGGGAT	81	80		FOXD3	NM_012183.2:1649
41	FOXE1	NM_004473.3	2086-2185	AGCGTAGTGTCAACACCAGAGACCAGGATCCAAATTGTGGGGAATCAGTTTCAGCCTTCCATGTGCTGCCGGAACTCGGGCCTTTTTACGCGGTTCGTCC	80	82		FOXE1	NM_004473.3:2085
42	FOXO1	NM_002015.3	1527-1626	TCTCATCACCAACATCATTAACTGTTTCGACCCAGTCCTCACCTGGCACCATGATGCAGCAGACGCCGTGCTACTCGTTTGCGCCACCAAACACCAGTTT	82	85		FOXO1	NM_002015.3:1526
43	G6PC2	NM_021176.2	693-792	ACGGCCAGTCTGGGCACATACCTGAAGACCAACCTCTTTCTCTTCCTGTTTGCAGTTGGCTTTTACCTGCTTCTTAGGGTGCTCAACATTGACCTGCTGT	83	81		G6PC2	NM_021176.2:692
44	GAPDH	NM_002046.3	973-1072	CACTCCTCCACCTTTGACGCTGGGGCTGGCATTGCCCTCAACGACCACTTTGTCAAGCTCATTTCCTGGTATGACAACGAATTTGGCTACAGCAACAGGG	85	82	HK	GAPDH	NM_002046.3:972
45	GAST	NM_000805.3	264-363	CCATGGCTGGAGGAAGAAGAAGAAGCCTATGGATGGATGGACTTCGGCCGCCGCAGTGCTGAGGATGAGAACTAACAATCCTAGAACCAAGCTTCAGAGC	86	85		GAST	NM_000805.3:263
46	GATA2	NM_032638.3	1496-1595	GAAGAAGGAAGGGATCCAGACTCGGAACCGGAAGATGTCCAACAAGTCCAAGAAGAGCAAGAAAGGGGCGGAGTGCTTCGAGGAGCTGTCAAAGTGCATG	82	84		GATA2	NM_032638.3:1495
47	GATA4	NM_002052.3	2141-2240	GACTTCTTTCCCAAGATGTCCTTGTCCCCTGCGTTCCCCACTGTGGCCTAGACCGTGGGTTTTGCATTGTGTTTCTAGCACCGAGGATCTGAGAACAAGC	83	81		GATA4	NM_002052.3:2140
48	GATA6	NM_005257.3	2131-2230	GACAGTGGCGACTGCGCTGACAGAACGTGATTCTCGTGCCTTTATTTTGAAAGAGATGTTTTTCCCAAGAGGCTTGCTGAAAGAGTGAGAGAAGATGGAA	80	83		GATA6	NM_005257.3:2130
49	GCG	NM_002054.2	296-395	TGGACTCCAGGCGTGCCCAAGATTTTGTGCAGTGGTTGATGAATACCAAGAGGAACAGGAATAACATTGCCAAACGTCACGATGAATTTGAGAGACATGC	84	83		GCG	NM_002054.2:295
50	GCGR	NM_000160.1	786-885	ACTGCACCCGCAATGCCATCCACGCGAATCTGTTTGCGTCCTTCGTGCTGAAAGCCAGCTCCGTGCTGGTCATTGATGGGCTGCTCAGGACCCGCTACAG	81	82		GCGR	NM_000160.1:785
51	GCK	NM_000162.3	2111-2210	CCACCTTTCTCGCTGGAATCAATTTCCCAGAAGGGAGTTGCTCACTCAGGACTTTGATGCATTTCCACACTGTCAGAGCTGTTGGCCTCGCCTGGGCCCA	82	83		GCK	NM_000162.3:2110
52	GHRL	NM_001134944.1	338-437	CCAGCCGACAAGTGATCGCCCACAAGCCTTACTCACCTCTCTCTAAGTTTAGAAGCGCTCATCTGGCTTTTCGCTTGCTTCTGCAGCAACTCCCACGACT	84	84		GHRL	NM_001134944.1:337
53	GIPR	NM_000164.2	536-635	CCCTGTCTCTCGCCACACTGCTGCTAGCCCTGCTCATCTTGAGTTTGTTCAGGCGGCTACATTGCACTAGAAACTATATCCACATCAACCTGTTCACGTC	82	79		GIPR	NM_000164.2:535
54	GLIS3	NM_001042413.1	1479-1578	CCCGGGACATCCATGTCCAGCAATAGTGTCTCTAACTCATTACCATCCTACCTTTTTGGCACGGAAAGTAGCCACTCTCCTTACCCTAGTCCTCGGCACT	82	83		GLIS3	NM_001042413.1:1478
55	GLP1R	NM_002062.3	483-582	CCTGTTCCTCTACATCATCTACACGGTGGGCTACGCACTCTCCTTCTCTGCTCTGGTTATCGCCTCTGCGATCCTCCTCGGCTTCAGACACCTGCACTGC	83	85		GLP1R	NM_002062.3:482
56	GSC	NM_173849.2	910-1009	TCGGACAGCTGACGGCCGCGGGACACTTGCCCGTATTACTTACCTAACTCGAAGGACTTGCACAGACAGACGATGCTACTTTCTTGCACACGCGCTGCCT	86	86		GSC	NM_173849.2:909
57	GUSB	NM_000181.3	1900-1999	CCGATTTCATGACTGAACAGTCACCGACGAGAGTGCTGGGGAATAAAAAGGGGATCTTCACTCGGCAGAGACAACCAAAAAGTGCAGCGTTCCTTTTGCG	84	83	HK	GUSB	NM_000181.3:1899
58	HADH	NM_001184705.2	646-745	ATCTTTGCCAGCAACACTTCCTCCTTGCAGATTACAAGCATAGCTAATGCCACCACCAGACAAGACCGATTCGCTGGCCTCCATTTCTTCAACCCAGTGC	81	83		HADH	NM_001184705.2:645
59	HAND1	NM_004821.2	1231-1330	TTTGGAGCGAATTTAGAACCTCAGCCCTATCTCCATTTCCCTATCTGGCTCTTTCTCTCTTGTCCCTCCATATGATCCGCCCCGACGCCGTCTTCTCTAA	79	78		HAND1	NM_004821.2:1230
60	HAND2	NM_021973.2	1822-1921	TCCATATTTTAATACGAAGAGGACACTCCCGTGTGGTAAGGGATCCCGTCGTCTCATAGATTCTGTGTGCGTGAATGTTCCCTCTTGGCTGTGTAGACAC	81	80		HAND2	NM_021973.2:1821
61	HHEX	NM_002729.4	1480-1579	GCACTATCACTTAGTACCTGTTTGACCAAGGTGTTAAGGGGATAGTACCTCCCAATTCAAGCAGAGAAACTGACCTGACTAAAGTTAATCGCAGATGAAC	82	83		HHEX	NM_002729.4:1479
62	HIF1A	NM_001530.2	1986-2085	ATGGATGATGACTTCCAGTTACGTTCCTTCGATCAGTTGTCACCATTAGAAAGCAGTTCCGCAAGCCCTGAAAGCGCAAGTCCTCAAAGCACAGTTACAG	75	79		HIF1A	NM_001530.2:1985
63	HK1	NM_000188.2	3356-3455	CTGTGGCCTGGCATCGCATCGTGGTGTGTCAATGCCACAAAATCGTGTGTCCGTGGAACCAGTCCTAGCCGCGTGTGACAGTCTTGCATTCTGTTTGTCT	84	81		HK1	NM_000188.2:3355
64	HK2	NM_000189.4	6881-6980	TCAGAATCAGGTTGACAGTCCCTTGCTGACATGGCTTTGCTTTGTGTAAATACAGTGGATCTCAATCTTCGGGGTGTGATGAATAGCGAATCATCTCAAA	79	80		HK2	NM_000189.4:6880
65	HNF1A	NM_000545.4	2126-2225	GGGGGTCGTGGAGAGCTAGGAGCAAAGCCTGTTCATGGCAGATGTAGGAGGGACTGTCGCTGCTTCGTGGGATACAGTCTTCTTACTTGGAACTGAAGGG	82	82		HNF1A	NM_000545.4:2125
66	HNF1B	NM_000458.3	838-937	GGCCTGGGCAGTCCGATGATGCCTGCTCTGAGCCCACCAACAAGAAGATGCGCCGCAACCGGTTCAAATGGGGGCCCGCGTCCCAGCAAATCTTGTACCA	92	88		HNF1B	NM_000458.3:837
67	HNF4A	NM_178850.1	1117-1216	CCTTGCAGAGCATCACCTGGCAGATGATCGAGCAGATCCAGTTCATCAAGCTCTTCGGCATGGCCAAGATTGACAACCTGTTGCAGGAGATGCTGCTGGG	83	83		HNF4A	NM_178850.1:1116
68	HPRT1	NM_000194.1	241-340	TGTGATGAAGGAGATGGGAGGCCATCACATTGTAGCCCTCTGTGTGCTCAAGGGGGGCTATAAATTCTTTGCTGACCTGCTGGATTACATCAAAGCACTG	87	80	HK	HPRT1	NM_000194.1:240
69	HSPA5	NM_005347.3	3636-3735	AGATGGGCAACTGGCTGAAAGGTTAATTCTCTAGGGCTAGTAGAACTGGATCCCAACACCAAACTCTTAATTAGACCTAGGCCTCAGCTGCACTGCCCGA	82	82		HSPA5	NM_005347.3:3635
70	IAPP	NM_000415.1	311-410	ATTCTCTCATCTACCAACGTGGGATCCAATACATATGGCAAGAGGAATGCAGTAGAGGTTTTAAAGAGAGAGCCACTGAATTACTTGCCCCTTTAGAGGA	83	81		IAPP	NM_000415.1:310
71	IGF1	NM_000618.3	492-591	CGTGGATGAGTGCTGCTTCCGGAGCTGTGATCTAAGGAGGCTGGAGATGTATTGCGCACCCCTCAAGCCTGCCAAGTCAGCTCGCTCTGTCCGTGCCCAG	82	83		IGF1	NM_000618.3:491
72	IGF1R	NM_000875.4	4581-4680	TCTCCTGAGTCCCTCAAGGATGGAGTCTTCACCACTTACTCGGACGTCTGGTCCTTCGGGGTCGTCCTCTGGGAGATCGCCACACTGGCCGAGCAGCCCT	85	93		IGF1R	NM_000875.4:4580
73	IGF2	NM_000612.4	766-865	TGGGGAAGTCGATGCTGGTGCTTCTCACCTTCTTGGCCTTCGCCTCGTGCTGCATTGCTGCTTACCGCCCCAGTGAGACCCTGTGCGGCGGGGAGCTGGT	85	84	X	IGF2	NM_000612.4:765
74	IGF2R	NM_000876.1	2606-2705	TGCCGGGCTGCAACCGATATGCATCGGCTTGCCAGATGAAGTATGAAAAAGATCAGGGCTCCTTCACTGAAGTGGTTTCCATCAGTAACTTGGGAATGGC	80	80		IGF2R	NM_000876.1:2605
75	IL1R1	NM_001320984.1	282-381	TCTACAGAACAAGCCTCCAGGATTCATCAACACAAAGAGAAACTTTGGTTTGTTCCTGCTAAGGTGGAGGATTCAGGACATTACTATTGCGTGGTAAGGA	81	82		IL1R1	NM_001320984.1:281
76	INS	NM_000207.2	309-408	GGGTCCCTGCAGAAGCGTGGCATTGTGGAACAATGCTGTACCAGCATCTGCTCCCTCTACCAGCTGGAGAACTACTGCAACTAGACGCAGCCCGCAGGCA	85	86		INS	NM_000207.2:308
77	INSM1	NM_002196.2	1981-2080	AAGCCTCCCCTTGGCGGGGAGAAGCTTTTTTTCTTGCTAGTATTCGCTGTGTTCATGGTCTAGAAATGCGGTCTGGTCTCGCCTCGCCTACCAATCTCTG	79	83		INSM1	NM_002196.2:1980
78	INSR	NM_000208.2	526-625	CACCCGGGGTTCTGTCCGCATCGAGAAGAACAATGAGCTCTGTTACTTGGCCACTATCGACTGGTCCCGTATCCTGGATTCCGTGGAGGATAATTACATC	82	81		INSR	NM_000208.2:525
79	ISL1	NM_002202.2	1376-1475	CTTACAGGCTAACCCAGTGGAAGTACAAAGTTACCAGCCACCTTGGAAAGTACTGAGCGACTTCGCCTTGCAGAGTGACATAGATCAGCCTGCTTTTCAG	79	83		ISL1	NM_002202.2:1375
80	ITPR1	NM_001099952.2	4819-4918	TCTTCAGCTCTCCCTTCTCAGACCAGAGTACGACTTTGCAGACTCGCCAGCCTGTCTTTGTGCAACTGCTGCAAGGCGTGTTCAGGGTTTACCACTGCAA	83	82		ITPR1	NM_001099952.2:4818
81	ITPR2	NM_002223.2	1627-1726	CCCATAGACACAGATGAAGAGAGGCCTGTTATGTTAAAGATTGGAACCTGCCAAACCAAAGAAGATAAAGAAGCGTTCGCAATCGTGTCTGTTCCACTGT	83	79		ITPR2	NM_002223.2:1626
82	ITPR3	NM_002224.2	3131-3230	TCCTGGAAATCCTTCAGTTCATCCTCAATGTCCGCCTGGATTACCGCATATCCTACCTGCTGTCTGTCTTCAAGAAGGAGTTTGTGGAGGTGTTTCCCAT	80	80		ITPR3	NM_002224.2:3130
83	KCNJ11	NM_000525.3	1856-1955	CTCATCCAGGGTGTTACAAGGCACTTGTCACTATGCTATTTCTGGCCTCAGCAGGAACCTGTACTGGGTTATTTTTGTCCCTGCTCCTCCCAACCCAATT	81	81		KCNJ11	NM_000525.3:1855
84	KCNK1	NM_002245.3	721-820	GTGCTCCTTGGGTTTGTCACTGTGTCCTGCTTCTTCTTCATCCCGGCCGCTGTCTTCTCAGTCCTGGAGGATGACTGGAACTTCCTGGAATCCTTTTATT	81	79		KCNK1	NM_002245.3:720
85	KCNK3	XM_005264293.1	667-766	CGGCGGCGGCTTCCGCAACGTCTACGCGGAGGTGCTGCACTTCCAGTCCATGTGCTCGTGCCTGTGGTACAAGAGCCGCGAGAAGCTGCAGTACTCCATC	85	85		KCNK3	XM_005264293.1:666
86	KMT2C	NM_170606.2	11974-12073	GGTTTTGCAACAACTGAAGAACTTGCTGGAAAAGCCGGAGTGTTAGTGAGCCATGAAGTTACCAAAACTCTAGGACCTAAACCATTTCAGCTGCCCTTCA	83	81		KMT2C	NM_170606.2:11973
87	LDB1	NM_001113407.1	557-656	TTTGAGCTTAACAAACGGCTTCAGAACTGGACAGAGGAGTGTGACAATCTCTGGTGGGATGCATTCACGACTGAGTTCTTTGAGGATGATGCCATGTTGA	83	81		LDB1	NM_001113407.1:556
88	LDHA	NM_001165414.1	1691-1790	AACTTCCTGGCTCCTTCACTGAACATGCCTAGTCCAACATTTTTTCCCAGTGAGTCACATCCTGGGATCCAGTGTATAAATCCAATATCATGTCTTGTGC	78	79		LDHA	NM_001165414.1:1690
89	MAFA	NM_201589.2	29-128	AGCTGCCCAGCAGCCCGCTGGCCATCGAGTACGTCAACGACTTCGACCTGATGAAGTTCGAGGTGAAGAAGGAGCCTCCCGAGGCCGAGCGCTTCTGCCA	85	86		MAFA	NM_201589.2:28
90	MAFB	NM_005461.3	1656-1755	GGCGGCGAGGCATAGTCCCGAGAAGTCACCAAGGCCATCTGGAGACTCCTGGCTTTCTGAACTTTGCGCGTTAAGCCGGGACAGCTGCTTTGCTGCCCGG	83	83		MAFB	NM_005461.3:1655
91	MED15	NM_001003891.1	2513-2612	TCTAGGTGTTGGCTTCCTTAGAGAGCCTGGGGTTAGGTTAGCTTTCCTGCTTTTATCTTCTGCCTTGGGGACCTGCCAAACGAAATCCCACACCTGTACA	83	82		MED15	NM_001003891.1:2512
92	MEOX1	NM_001040002.1	1711-1810	TCCTCCATGGGATGGATTTAAGCTCTTGCTGTGTGTTCTACAAATGCTGTTATTGTGGGAGGAAATGCTAGGTTTTTGTGTGTGGACTGCCCAGACCTCA	79	83		MEOX1	NM_001040002.1:1710
93	MIXL1	NM_031944.1	419-518	AGTCTCGGCGTCAGAGTGGGAAATCCTTCCAACCTTTGGCTAGGCCGGAGATTATCCTCAACCACTGTGCTCCTGGAACTGAAACGAAATGTCTGAAGCC	84	83		MIXL1	NM_031944.1:418
94	MNX1	NM_005515.3	1681-1780	CCTGGGCGCTTCCCTTTTAAGCAAGGGCGCCTCACCTGCTCTTCAAGAAACAGCGAGAGGGAGACCCAGGGGGCTGAAACTTGAACTCTGGTTCTTTTAA	80	82		MNX1	NM_005515.3:1680
95	MYC	NM_002467.3	1611-1710	TCGGACACCGAGGAGAATGTCAAGAGGCGAACACACAACGTCTTGGAGCGCCAGAGGAGGAACGAGCTAAAACGGAGCTTTTTTGCCCTGCGTGACCAGA	82	82		MYC	NM_002467.3:1610
96	NANOG	NM_024865.2	1101-1200	CTACTCCATGAACATGCAACCTGAAGACGTGTGAAGATGAGTGAAACTGATATTACTCAATTTCAGTCTGGACACTGGCTGAATCCTTCCTCTCCCCTCC	79	79	X	NANOG	NM_024865.2:1100
97	NEUROD1	NM_002500.2	1276-1375	GTGCCCAGCTCAATGCCATATTTCATGATTAGAGGCACGCCAGTTTCACCATTTCCGGGAAACGAACCCACTGTGCTTACAGTGACTGTCGTGTTTACAA	81	79		NEUROD1	NM_002500.2:1275
98	NEUROG3	NM_020999.2	1026-1125	CGCGCGAAGTGGGCATTGCAAAGTGCGCTCATTTTAGGCCTCCTCTCTGCCACCACCCCATAATCTCATTCAAAGAATACTAGAATGGTAGCACTACCCG	83	82		NEUROG3	NM_020999.2:1025
99	NKX2-1	NM_003317.3	2012-2111	GCCGCCTAGGCTCAGCGGCGACCGCCCTCCGCGAAAATAGTTTGTTTAATGTGAACTTGTAGCTGTAAAACGCTGTCAAAAGTTGGACTAAATGCCTAGT	84	80		NKX2-1	NM_003317.3:2011
100	NKX2-2	NM_002509.3	1281-1380	TAATTATTATTATGGAGTCGAGTTGACTCTCGGCTCCACTAGGGAGGCGCCGGGAGGTTGCCTGCGTCTCCTTGGAGTGGCAGATTCCACCCACCCAGCT	82	83		NKX2-2	NM_002509.3:1280
101	NKX6-1	NM_006168.2	661-760	CTGGCCTGTACCCCTCATCAAGGATCCATTTTGTTGGACAAAGACGGGAAGAGAAAACACACGAGACCCACTTTTTCCGGACAGCAGATCTTCGCCCTGG	84	83		NKX6-1	NM_006168.2:660
102	NPAS4	NM_178864.3	1165-1264	ACACCCAGGCAGCTTATGTCCTGGGCACTCCGACCATGCTGCCCTCATTCCCTGAAAACATTCTTTCCCAGGAAGAGTGCTCCAGCACTAACCCACTCTT	84	84		NPAS4	NM_178864.3:1164
103	NR4A1	NM_173157.1	1576-1675	ACCGGCTGCAGTGTGCCCGTGGCTTCGGGGACTGGATTGACAGTATCCTGGCCTTCTCAAGGTCCCTGCACAGCTTGCTTGTCGATGTCCCTGCCTTCGC	82	81		NR4A1	NM_173157.1:1575
104	NR5A2	NM_003822.3	3821-3920	ATGAAGGGTACACATTAGGTAAGCTGGGCGTTGACTCATGCGCAGTCTCAGTCACCCGTGTTATCTTCGTGGCTCAAAGGACAATGCAAAATCGCCGATC	84	81		NR5A2	NM_003822.3:3820
105	ONECUT1	NM_004498.2	931-1030	CCCGGGAGCCCAACCCTTCGGTGACCGGCGCGCAGGTCAGCAATGGAAGTAATTCAGGGCAGATGGAAGAGATCAATACCAAAGAGGTGGCGCAGCGTAT	84	83		ONECUT1	NM_004498.2:930
106	OSR1	NM_145260.2	786-885	GCCCACAAGGGGACGTCTGCCTTCCAAGACCAAGAAGGAATTCGTCTGCAAGTTCTGTGGCCGCCACTTCACCAAGTCCTACAACCTACTTATCCATGAG	82	82		OSR1	NM_145260.2:785
107	OTX1	NM_014562.2	1241-1340	GAAACTCAACTTCAACTCCCCCGACTGTCTGGACTATAAGGACCAAGCCTCATGGCGGTTCCAGGTCTTGTGAGCCCAGGAATGAAAGAGGAGAAGAAAC	81	82		OTX1	NM_014562.2:1240
108	OTX2	NM_172337.1	1086-1185	GGCTGGACATTCCAGTTTTAGCCAGGCATTGGTTAAAAGAGTTAGATGGGATGATGCTCAGACTCATCTGATCAAAGTTCCGAGAGGCATAGAAGGAAAA	80	84		OTX2	NM_172337.1:1085
109	PAM	NM_000919.3	843-942	CTGGAAGTAAATACTTTGTACTACAGGTACACTATGGGGATATTAGTGCTTTTAGAGATAATAACAAGGACTGTTCTGGTGTGTCCTTACACCTCACACG	80	79		PAM	NM_000919.3:842
110	PAX4	NM_006193.2	1284-1383	CTGCCCATTGTCCTTACCGTCCTGCCCATACAGACTGTGGCTCCTTCCTCCTTCCTGTGATTGCTCCCTCCTGTGTGGACGTTGCCTGGCCCTGCCTCGA	86	86		PAX4	NM_006193.2:1283
111	PAX6	NM_000280.3	1174-1273	GAACATCCTTTACCCAAGAGCAAATTGAGGCCCTGGAGAAAGAGTTTGAGAGAACCCATTATCCAGATGTGTTTGCCCGAGAAAGACTAGCAGCCAAAAT	84	83		PAX6	NM_000280.3:1173
112	PCSK1	NM_000439.3	2274-2373	AGTGCAAAGCTCAACATCCCTTATGAAAACTTCTACGAAGCCCTGGAAAAGCTGAACAAACCTTCCCAGCTTAAAGACTCTGAAGACAGTCTGTATAATG	83	82		PCSK1	NM_000439.3:2273
113	PCSK1N	NM_013271.2	571-670	AGGCAGGCGACGAGACACCCGACGTGGACCCCGAGCTGTTGAGGTACTTGCTGGGACGGATTCTTGCGGGAAGCGCGGACTCCGAGGGGGTGGCAGCCCC	85	86		PCSK1N	NM_013271.2:570
114	PCSK2	NM_002594.2	646-745	GAGGTTACAGAGACATCAATGAGATCGACATCAACATGAACGATCCTCTTTTTACAAAGCAGTGGTATCTGATCAATACTGGGCAAGCTGATGGCACTCC	81	83		PCSK2	NM_002594.2:645
115	PDGFRA	NM_006206.3	1926-2025	TAGTGCTTGGTCGGGTCTTGGGGTCTGGAGCGTTTGGGAAGGTGGTTGAAGGAACAGCCTATGGATTAAGCCGGTCCCAACCTGTCATGAAAGTTGCAGT	83	80		PDGFRA	NM_006206.3:1925
116	PDX1	NM_000209.3	414-513	GGGAGCCGAGCCGGGCGTCCTGGAGGAGCCCAACCGCGTCCAGCTGCCTTTCCCATGGATGAAGTCTACCAAAGCTCACGCGTGGAAAGGCCAGTGGGCA	92	91		PDX1	NM_000209.3:413
117	PECAM1	NM_000442.3	1366-1465	ATCTGCACTGCAGGTATTGACAAAGTGGTCAAGAAAAGCAACACAGTCCAGATAGTCGTATGTGAAATGCTCTCCCAGCCCAGGATTTCTTATGATGCCC	83	81		PECAM1	NM_000442.3:1365
118	POLR2A	NM_000937.2	3776-3875	TTCCAAGAAGCCAAAGACTCCTTCGCTTACTGTCTTCCTGTTGGGCCAGTCCGCTCGAGATGCTGAGAGAGCCAAGGATATTCTGTGCCGTCTGGAGCAT	78	84	HK	POLR2A	NM_000937.2:3775
119	POU3F4	NM_000307.3	78-177	CCTCGAATCCCTACAGCATTCTCAGTTCCACCTCCCTAGTCCATGCGGACTCTGCGGGCATGCAGCAGGGGAGTCCTTTCCGCAACCCTCAGAAACTTCT	85	86		POU3F4	NM_000307.3:77
120	POU5F1	NM_002701.4	1226-1325	AAGTTCTTCATTCACTAAGGAAGGAATTGGGAACACAAAGGGTGGGGGCAGGGGAGTTTGGGGCAACTGGTTGGAGGGAAGGTGAAGTTCAATGATGCTC	78	82	X	POU5F1	NM_002701.4:1225
121	PPY	NM_002722.3	329-428	TATAATGCCACCTTCTGTCTCCTACGACTCCATGAGCAGCGCCAGCCCAGCTCTCCCCTCTGCACCCTTGGCTCTGGCCAAAGCTTGCTCCCTGCTCCCA	86	86		PPY	NM_002722.3:328
122	PROX1	NM_002763.3	1921-2020	TCTCCTTGTCGCTCATAAAGTCCGAGTGCGGCGATCTTCAAGATATGTCTGAAATATCACCTTATTCGGGAAGTGCAATGCAGGAAGGATTGTCACCCAA	79	82		PROX1	NM_002763.3:1920
123	PTF1A	NM_178161.2	927-1026	CAACAGCAAATCTTCCTTCAACAACATAGAAAACGAACCACCATTTGAGTTTGTGTCCTGAGAAGTCCCAGACTCGGCTGAAGATCTGATTATGTCTCTG	78	82		PTF1A	NM_178161.2:926
124	RBBP5	NM_005057.2	326-425	ATCCATCCAGTGTGTTCTTTATGCTGGAGCCGAGATGGTCATAAACTCGTGAGTGCTTCCACTGATAACATAGTGTCACAGTGGGATGTTCTTTCAGGCG	79	80		RBBP5	NM_005057.2:325
125	RBPJ	NM_015874.3	851-950	ATCAGAAGGAGAAGAATTCACAGTCCGAGATGGCTACATCCATTATGGACAAACAGTCAAACTTGTGTGCTCAGTTACTGGCATGGCACTCCCAAGATTG	84	83		RBPJ	NM_015874.3:850
126	RBPJL	NM_001281449.1	629-728	CTTCCACAGCCGCCTTATCAAGGTCATCTCGAAGCCCTCGCAGAAGAAGCAGTCGCTGAAAAACACCGATCTGTGCATATCCTCCGGCTCAAAGGTCTCC	82	83		RBPJL	NM_001281449.1:628
127	RFX6	NM_173560.3	1239-1338	TGCCCAGATTGCCAGACCAGCTCTCTTTGACCAGCATGTCGTTAATTCTATGGTGTCTGATATTGAAAGGGTTGATTTGAACAGCATTGGCTCTCAAGCC	80	80		RFX6	NM_173560.3:1238
128	RYR2	NM_001035.2	1184-1283	AATACGGTGACTCAGTATGCTATATACAACATGTAGACACAGGCCTATGGCTTACTTACCAGTCTGTGGACGTGAAATCCGTGAGAATGGGATCTATACA	84	81		RYR2	NM_001035.2:1183
129	SCG5	NM_001144757.1	545-644	AGTTCCAGTTGCACCAGCATCTCTTTGATCCGGAACATGACTATCCAGGCTTGGGCAAGTGGAACAAGAAACTCCTTTACGAGAAGATGAAGGGAGGAGA	83	83	X	SCG5	NM_001144757.1:544
130	SIX3	NM_005413.3	1018-1117	CAGCACCAGGCCATTGGACCGAGCGGCATGCGCTCGCTGGCCGAGCCCGGCTGCCCCACGCACGGCTCGGCAGAGTCGCCGTCCACGGCGGCCAGCCCGA	92	92		SIX3	NM_005413.3:1017
131	SLC16A1	NM_003051.3	636-735	TGGTGGCTGCTTGTCAGGCTGTGGCTTGATTGCAGCTTCTTTCTGTAACACCGTACAGCAACTATACGTCTGTATTGGAGTCATTGGAGGTCTTGGGCTT	81	79		SLC16A1	NM_003051.3:635
132	SLC2A1	NM_006516.2	2501-2600	AGGCTCCATTAGGATTTGCCCCTTCCCATCTCTTCCTACCCAACCACTCAAATTAATCTTTCTTTACCTGAGACCAGTTGGGAGCACTGGAGTGCAGGGA	82	80		SLC2A1	NM_006516.2:2500
133	SLC2A2	NM_000340.1	3181-3280	CAATTATGGAAATATAGTTCTGATGGGTCCCAAAAGCTTAGCAGGGTGCTAACGTATCTCTAGGCTGTTTTCTCCACCAACTGGAGCACTGATCAATCCT	81	82		SLC2A2	NM_000340.1:3180
134	SLC30A8	NM_173851.2	2166-2265	CAGATGCAACCAATTCATTCAGTCCACGAGCATGATGTGAGCACTGCTTTGTGCTAGACATTGGGCTTAGCATTGAAACTATAAAGAGGAATCAGACGCA	80	83		SLC30A8	NM_173851.2:2165
135	SOX17	NM_022454.3	1375-1474	AGCCACGGGGCCATTTCCTCGGTGGTGTCCGACGCCAGCTCCGCGGTATATTACTGCAACTATCCTGACGTGTGACAGGTCCCTGATCCGCCCCAGCCTG	86	86		SOX17	NM_022454.3:1374
136	SOX2	NM_003106.2	152-251	CTTAAGCCTTTCCAAAAAATAATAATAACAATCATCGGCGGCGGCAGGATCGGCCAGAGGAGGAGGGAAGCGCTTTTTTTGATCCTGATTCCAGTTTGCC	78	81		SOX2	NM_003106.2:151
137	SOX4	NM_003107.2	3041-3140	GTTCACGGTCAAACTGAAATGGATTTGCACGTTGGGGAGCTGGCGGCGGCGGCTGCTGGGCCTCCGCCTTCTTTTCTACGTGAAATCAGTGAGGTGAGAC	83	82		SOX4	NM_003107.2:3040
138	SOX9	NM_000346.2	2136-2235	CAGTGGCCAGGCCAACCTTGGCTAAATGGAGCAGCGAAATCAACGAGAAACTGGACTTTTTAAACCCTCTTCAGAGCAAGCGTGGAGGATGATGGAGAAT	80	78		SOX9	NM_000346.2:2135
139	SST	NM_001048.3	286-385	AGCTGCTGTCTGAACCCAACCAGACGGAGAATGATGCCCTGGAACCTGAAGATCTGTCCCAGGCTGCTGAGCAGGATGAAATGAGGCTTGAGCTGCAGAG	82	82		SST	NM_001048.3:285
140	TBP	NM_001172085.1	588-687	ACAGTGAATCTTGGTTGTAAACTTGACCTAAAGACCATTGCACTTCGTGCCCGAAACGCCGAATATAATCCCAAGCGGTTTGCTGCGGTAATCATGAGGA	79	82	HK	TBP	NM_001172085.1:587
141	T	NM_003181.2	1837-1936	TTTTTGTCGTGGCAGCCAGTGGTGACTGGATTGACCTACTAGGTACCCAGTGGCAGTCTCAGGTTAAGAAGGAAATGCAGCCTCAGTAACTTCCTTTTCA	84	80		TBXT	NM_003181.2:1836
142	UCN3	NM_053049.2	7-106	GTGATCTGTCACTTTTATATACACACAGGGGAGGGGACCGTTTCCATAGAGAGGGAATATCACAGCCCACTTAGGAACAATACCGGAGAAGCAGGAGCCG	81	85		UCN3	NM_053049.2:6
143	UCP2	NM_003355.2	101-200	CTGCCGTGTTCTCCCTGCGGCTCGGACACATAGTATGACCATTAGGTGTTTCGTCTCCCACCCATTTTCTATGGAAAACCAAGGGGATCGGGCCATGATA	83	84		UCP2	NM_003355.2:100
144	VEGFA	NM_001025366.1	1326-1425	GAGTCCAACATCACCATGCAGATTATGCGGATCAAACCTCACCAAGGCCAGCACATAGGAGAGATGAGCTTCCTACAGCACAACAAATGTGAATGCAGAC	82	82		VEGFA	NM_001025366.1:1325
145	WDR5	NM_017588.2	1781-1880	CGGTCATCGCACATGACTCTCCCGTTTGTCTCAGTGTCCCTGCAACAAGCAGCACCGCAGACTGTAATAAAAGGTGGGGTTTTGTGAATGGTTGTGGCAA	83	83		WDR5	NM_017588.2:1780
146	ZFP42	NM_174900.3	946-1045	AAAGAATATGACAGTCTGAGCGCAATCGCTTGTCCTCAGAGTGGATGCACTAGGAAGTTGAGGAATAGAGCTGCCCTGAGAAAGCATCTCCTCATTCATG	80	80		ZFP42	NM_174900.3:945
147	ZIC1	NM_003412.3	3121-3220	CTCTTCTGCCAGTCTTAAAGGGTCTCCAGAAAAGCTCTCCAGTCTCCCTTGCCTTCCCTTTCTGTCACTGCAGGTCGTATAAACGTGATAAATGAATGCT	82	79		ZIC1	NM_003412.3:3120
